# Supplementary material for: Analysis of the Holarctic Dictyoptera aurora Complex (Coleoptera, Lycidae) Reveals Hidden Diversity and Geographic Structure in Müllerian Mimicry Ring
Source: Insects. 2022 Sep 7;13(9):817. doi: 10.3390/insects13090817 (PMC9502218; doi:10.3390/insects13090817)
Supplement: Supplementary file 1 [file insects-13-00817-s001.zip]

Archive with 1 entries (1 files):
- insects-1892575-supplementary.pdf
